# Supplementary material for: Maternal perception of children's nutritional status in the Federal District, Brazil
Source: PLoS One. 2017 Apr 26;12(4):e0176344. doi: 10.1371/journal.pone.0176344 (PMC5405958; doi:10.1371/journal.pone.0176344)
Supplement: S1 Dataset — (XLSX) [file pone.0176344.s001.xlsx]

## Sheet: Variables
Child' weight	Child' height	Child' BMI	Actual child's silhouette	Child's nutritional status	Child's age	Child' sex	Maternal age	Maternal educational level	Maternal marital status	Maternal skin colour	Family income	Maternal weight	Maternal height	Maternal BMI	Actual maternal silhouette	Maternal nutritional status	Perceived maternal silhouette	Misperception of maternal nutritional status	Perceived child's silhouette	Misperception of child's nutritional status	Classification of misperception of child's nutritional status	Classification 2 of misperception of child's nutritional status	Presence/absense of maternal overestimation of child's nutritional status	Presence/absense of maternal underestimation of child's nutritional status	Classification of misperception of maternal nutritional status	Presence/absense of maternal overestimation of her own nutritional status	Presence/absense of maternal underestimation of her own nutritional status
37.5	1.275	23.0681	8	0	7	1	40	0	0	0	1	61	1.58	24.4352	6	2	5	1	11	-3	1	1	1	0	3	1	1
27	1.33	15.2637	3	1	8	0	33	1	0	0	3	66	1.65	24.2424	6	2	6	0	2	1	5	3	0	1	2	1	0
32.3	1.27	20.026	6	0	7	1	39	0	0	1	2	63	1.59	24.9199	6	2	7	-1	4	2	6	3	0	1	1	0	0
21.1	1.218	14.2229	2	1	6	0	40	1	0	1	2	75	1.75	24.4898	6	2	7	-1	2	0	4	2	0	0	1	0	0
32.6	1.34	18.1555	5	0	6	0	37	0	0	1	1	60	1.78	18.937	4	2	2	2	4	1	5	3	0	1	3	1	1
26.8	1.334	15.0599	3	1	8	0	36	0	0	1	2	64	1.7	22.1453	5	2	4	1	3	0	4	2	0	0	3	1	1
22.9	1.183	16.3631	4	1	6	1	37	0	0	1	1	56	1.56	23.0112	5	2	3	2	2	2	6	3	0	1	3	1	1
30.8	1.204	21.247	6	0	7	0	44	0	0	1	1	96	1.55	39.9584	12	3	13	-1	6	0	4	2	0	0	1	0	0
21.3	1.19	15.0413	3	1	6	1	50	0	0	1	1	49	1.52	21.2084	4	2	4	0	3	0	4	2	0	0	2	1	0
31.5	1.357	17.1061	4	1	8	1	44	0	0	1	1	52	1.56	21.3675	5	2	4	1	3	1	5	3	0	1	3	1	1
37	1.37	19.7134	6	0	7	1	33	0	0	1	1	57	1.64	21.1927	4	2	8	-4	7	-1	3	1	1	0	1	0	0
20.7	1.215	14.0223	2	1	6	1	33	0	0	1	2	56	1.64	20.8209	4	2	5	-1	3	-1	3	1	1	0	1	0	0
23.1	1.231	15.2439	3	1	7	0	31	0	0	1	1	62	1.6	24.2188	6	2	10	-4	1	2	6	3	0	1	1	0	0
16.8	1.135	13.0412	2	1	6	0	33	1	0	1	1	63	1.62	24.0055	6	2	8	-2	1	1	5	3	0	1	1	0	0
43	1.38	22.5793	7	0	8	0	28	0	0	1	1	64	1.71	21.8871	5	2	7	-2	10	-3	1	1	1	0	1	0	0
36.3	1.316	20.9602	6	0	8	1	27	0	0	1	1	90	1.78	28.4055	7	3	10	-3	8	-2	2	1	1	0	1	0	0
29.8	1.312	17.3121	4	0	6	1	28	0	0	1	3	53	1.64	19.7055	4	2	4	0	5	-1	3	1	1	0	2	1	0
16.7	1.12	13.3131	2	1	6	0	26	0	0	1	1	48	1.62	18.2899	3	2	2	1	3	-1	3	1	1	0	3	1	1
28.6	1.364	15.3722	3	1	8	1	30	1	0	1	1	70	1.64	26.0262	6	3	9	-3	2	1	5	3	0	1	1	0	0
28.2	1.322	16.1356	3	1	9	0	50	0	0	0	1	68	1.6	26.5625	7	3	5	2	4	-1	3	1	1	0	3	1	1
28.9	1.305	16.9698	4	0	6	1	43	1	0	0	1	75	1.8	23.1481	5	2	8	-3	4	0	4	2	0	0	1	0	0
27.6	1.265	17.2476	4	1	8	0	42	1	0	0	3	51	1.525	21.9296	5	2	6	-1	4	0	4	2	0	0	1	0	0
22.3	1.218	15.0318	3	1	6	0	35	0	0	0	2	52	1.54	21.9261	5	2	8	-3	8	-5	1	1	1	0	1	0	0
27.2	1.297	16.1692	3	1	8	0	31	0	0	0	2	47	1.52	20.3428	4	2	5	-1	5	-2	2	1	1	0	1	0	0
23.7	1.265	14.8104	3	1	8	0	35	0	0	0	1	60	1.55	24.974	6	2	6	0	5	-2	2	1	1	0	2	1	0
27.3	1.237	17.8412	4	0	5	1	31	0	0	0	1	80	1.75	26.1224	6	3	7	-1	3	1	5	3	0	1	1	0	0
29.3	1.315	16.944	4	1	8	0	35	0	0	0	1	65	1.68	23.03	5	2	9	-4	4	0	4	2	0	0	1	0	0
26.1	1.313	15.1395	3	1	7	1	35	0	0	0	1	61	1.56	25.0657	6	3	7	-1	2	1	5	3	0	1	1	0	0
26	1.29	15.6241	3	1	7	0	32	1	0	0	1	76	1.65	27.9155	7	3	10	-3	2	1	5	3	0	1	1	0	0
23.5	1.25	15.04	3	1	6	1	33	1	0	0	1	63	1.6	24.6094	6	2	7	-1	1	2	6	3	0	1	1	0	0
28	1.331	15.8053	3	0	8	1	29	0	0	0	1	57	1.6	22.2656	5	2	5	0	3	0	4	2	0	0	2	1	0
22.1	1.199	15.3728	3	1	6	1	26	0	0	0	1	66	1.67	23.6652	5	2	4	1	2	1	5	3	0	1	3	1	1
26.9	1.29	16.1649	3	1	6	1	29	1	0	0	1	60	1.74	19.8177	4	2	3	1	2	1	5	3	0	1	3	1	1
29.6	1.345	16.3624	4	1	7	1	30	1	0	0	1	81	1.75	26.449	7	3	6	1	2	2	6	3	0	1	3	1	1
20.5	1.152	15.4472	3	1	6	0	39	0	1	0	3	60	1.51	26.3146	7	3	10	-3	4	-1	3	1	1	0	1	0	0
20.3	1.244	13.1176	2	1	7	0	40	1	1	0	2	64	1.65	23.5078	5	2	8	-3	4	-2	2	1	1	0	1	0	0
27.6	1.221	18.513	5	0	6	1	40	0	1	0	2	82	1.6	32.0312	9	3	11	-2	4	1	5	3	0	1	1	0	0
27.7	1.29	16.6456	4	1	7	0	40	0	1	0	1	74	1.7	25.6055	6	3	9	-3	4	0	4	2	0	0	1	0	0
37.7	1.335	21.1533	6	0	7	0	36	1	1	0	3	74	1.68	26.2188	6	3	9	-3	6	0	4	2	0	0	1	0	0
25.1	1.282	15.2721	3	1	8	0	36	1	1	0	2	79	1.51	34.6476	10	3	13	-3	1	2	6	3	0	1	1	0	0
23.2	1.178	16.7185	4	1	6	1	36	1	1	0	3	53	1.48	24.1965	6	2	9	-3	2	2	6	3	0	1	1	0	0
18.4	1.102	15.1515	3	1	6	1	40	1	1	0	1	63	1.6	24.6094	6	2	8	-2	3	0	4	2	0	0	1	0	0
22.8	1.31	13.2859	2	1	8	0	39	0	1	0	3	50	1.65	18.3655	3	2	3	0	2	0	4	2	0	0	2	1	0
33.9	1.369	18.0881	5	0	7	1	37	0	1	0	2	63	1.68	22.3214	5	2	4	1	4	1	5	3	0	1	3	1	1
29.1	1.31	16.9571	4	1	7	0	38	0	1	0	1	66	1.75	21.551	5	2	4	1	3	1	5	3	0	1	3	1	1
19.4	1.13	15.193	3	1	6	0	43	1	1	0	3	50	1.58	20.0288	4	2	5	-1	4	-1	3	1	1	0	1	0	0
35.4	1.269	21.9826	7	0	7	0	43	0	1	0	1	77	1.68	27.2817	7	3	10	-3	7	0	4	2	0	0	1	0	0
35	1.353	19.1193	5	0	8	1	49	0	1	0	1	69	1.78	21.7776	5	2	8	-3	5	0	4	2	0	0	1	0	0
20.4	1.182	14.6014	3	1	6	0	41	0	1	0	2	59	1.6	23.0469	5	2	8	-3	3	0	4	2	0	0	1	0	0
25.9	1.24	16.8444	4	1	8	1	47	0	1	0	3	57	1.56	23.4221	5	2	9	-4	4	0	4	2	0	0	1	0	0
37.8	1.4	19.2857	5	0	8	0	43	1	1	0	3	69	1.63	25.9701	6	3	8	-2	4	1	5	3	0	1	1	0	0
26.5	1.29	15.9245	3	1	7	0	34	0	1	0	3	65	1.57	26.3702	7	3	9	-2	5	-2	2	1	1	0	1	0	0
20.4	1.122	16.2048	3	1	6	1	34	0	1	0	3	62	1.61	23.9188	6	2	7	-1	4	-1	3	1	1	0	1	0	0
28.2	1.25	18.048	5	0	6	0	33	0	1	0	1	84	1.62	32.0073	9	3	11	-2	4	1	5	3	0	1	1	0	0
32.3	1.301	19.0831	5	0	6	0	34	0	1	0	1	74	1.7	25.6055	6	3	9	-3	5	0	4	2	0	0	1	0	0
24.8	1.162	18.3671	5	0	6	1	32	0	1	0	3	85	1.56	34.9277	10	3	14	-4	5	0	4	2	0	0	1	0	0
21.6	1.17	15.7791	3	1	6	0	32	0	1	0	1	64	1.65	23.5078	5	2	9	-4	3	0	4	2	0	0	1	0	0
26.8	1.303	15.7851	3	1	6	1	34	0	1	0	1	74	1.7	25.6055	6	3	9	-3	2	1	5	3	0	1	1	0	0
27.7	1.29	16.6456	4	1	8	1	31	0	1	0	2	68	1.67	24.3824	6	2	7	-1	2	2	6	3	0	1	1	0	0
28	1.335	15.7107	3	1	7	1	33	0	1	0	2	64	1.64	23.7954	6	2	7	-1	2	1	5	3	0	1	1	0	0
24.3	1.275	14.9481	3	1	8	1	34	0	1	0	2	75	1.6	29.2969	8	3	9	-1	1	2	6	3	0	1	1	0	0
29.1	1.35	15.9671	3	1	8	1	35	1	1	0	2	64	1.57	25.9645	6	3	12	-6	2	1	5	3	0	1	1	0	0
24.7	1.277	15.1466	3	1	6	1	35	1	1	0	3	51	1.6	19.9219	4	2	4	0	2	1	5	3	0	1	2	1	0
29.3	1.279	17.9113	4	0	7	1	35	0	1	0	2	64	1.69	22.4082	5	2	2	3	3	1	5	3	0	1	3	1	1
20.4	1.189	14.43	2	1	6	0	34	1	1	0	2	73	1.73	24.3911	6	2	5	1	2	0	4	2	0	0	3	1	1
26.8	1.281	16.3319	4	1	7	1	31	1	1	0	1	60	1.65	22.0386	5	2	3	2	3	1	5	3	0	1	3	1	1
19.1	1.15	14.4423	2	1	6	0	30	0	1	0	1	49	1.5	21.7778	5	2	3	2	3	-1	3	1	1	0	3	1	1
27.5	1.179	19.7836	6	0	6	0	26	0	1	0	1	65	1.67	23.3067	5	2	8	-3	6	0	4	2	0	0	1	0	0
27.1	1.32	15.5533	3	1	8	0	30	0	1	0	1	50	1.56	20.5457	4	2	3	1	1	2	6	3	0	1	3	1	1
24.5	1.162	18.1449	5	0	6	0	39	0	1	1	3	56	1.54	23.6128	5	2	7	-2	7	-2	2	1	1	0	1	0	0
29.7	1.22	19.9543	6	0	7	0	37	0	1	1	1	65	1.51	28.5075	7	3	11	-4	7	-1	3	1	1	0	1	0	0
33.6	1.34	18.7124	5	0	8	0	40	0	1	1	2	68	1.65	24.977	6	2	8	-2	6	-1	3	1	1	0	1	0	0
27.4	1.144	20.9362	6	0	5	0	39	0	1	1	3	49	1.54	20.6612	4	2	6	-2	9	-3	1	1	1	0	1	0	0
30.2	1.318	17.3851	4	0	7	1	37	0	1	1	3	73	1.78	23.04	5	2	7	-2	9	-5	1	1	1	0	1	0	0
36	1.368	19.2367	5	0	8	1	39	0	1	1	2	74	1.68	26.2188	6	3	10	-4	6	-1	3	1	1	0	1	0	0
41.8	1.352	22.8677	7	0	7	1	38	0	1	1	3	79	1.62	30.1021	8	3	11	-3	9	-2	2	1	1	0	1	0	0
38	1.31	22.1432	7	0	7	1	36	0	1	1	1	74	1.75	24.1633	6	2	9	-3	9	-2	2	1	1	0	1	0	0
29.2	1.341	16.2377	3	1	8	0	36	0	1	1	2	63	1.63	23.7118	5	2	7	-2	5	-2	2	1	1	0	1	0	0
21.1	1.168	15.4667	3	1	6	1	40	0	1	1	2	56	1.63	21.0772	4	2	7	-3	4	-1	3	1	1	0	1	0	0
23	1.233	15.1287	3	1	7	1	37	0	1	1	1	62	1.62	23.6244	5	2	9	-4	5	-2	2	1	1	0	1	0	0
23.5	1.276	14.4333	2	1	8	1	38	0	1	1	2	67	1.55	27.8876	7	3	9	-2	3	-1	3	1	1	0	1	0	0
29.7	1.266	18.5306	5	0	6	0	37	1	1	1	2	83	1.79	25.9043	6	3	10	-4	6	-1	3	1	1	0	1	0	0
25.1	1.185	17.8746	4	0	7	0	40	1	1	1	3	64	1.61	24.6904	6	2	9	-3	5	-1	3	1	1	0	1	0	0
33.2	1.355	18.0825	5	0	7	0	38	1	1	1	3	73	1.61	28.1625	7	3	10	-3	6	-1	3	1	1	0	1	0	0
31.7	1.296	18.8734	5	0	7	0	40	1	1	1	3	55	1.65	20.202	4	2	5	-1	6	-1	3	1	1	0	1	0	0
31.5	1.229	20.8548	6	0	6	0	38	1	1	1	3	62	1.65	22.7732	5	2	8	-3	8	-2	2	1	1	0	1	0	0
43.7	1.344	24.1926	8	0	8	0	36	1	1	1	2	70	1.62	26.6728	7	3	9	-2	9	-1	3	1	1	0	1	0	0
30.3	1.288	18.2646	5	0	7	1	37	1	1	1	3	63	1.6	24.6094	6	2	8	-2	6	-1	3	1	1	0	1	0	0
23.7	1.286	14.3307	2	1	6	0	40	1	1	1	2	57	1.62	21.7192	5	2	6	-1	3	-1	3	1	1	0	1	0	0
20.1	1.158	14.9892	3	1	6	0	39	1	1	1	3	51	1.54	21.5045	5	2	6	-1	4	-1	3	1	1	0	1	0	0
25.9	1.319	14.8871	3	1	8	0	39	1	1	1	3	90	1.64	33.4622	9	3	14	-5	5	-2	2	1	1	0	1	0	0
27.8	1.372	14.7685	3	1	9	0	40	1	1	1	3	62	1.61	23.9188	6	2	10	-4	5	-2	2	1	1	0	1	0	0
26.9	1.278	16.4699	4	1	7	0	37	1	1	1	3	59	1.63	22.2063	5	2	8	-3	5	-1	3	1	1	0	1	0	0
17.9	1.105	14.6598	3	1	6	0	40	1	1	1	3	64	1.59	25.3155	6	3	9	-3	4	-1	3	1	1	0	1	0	0
21.5	1.17	15.706	3	1	7	1	38	1	1	1	2	64	1.65	23.5078	5	2	7	-2	4	-1	3	1	1	0	1	0	0
28	1.317	16.1431	3	1	8	1	39	1	1	1	3	60	1.61	23.1473	5	2	8	-3	4	-1	3	1	1	0	1	0	0
24.8	1.265	15.4978	3	1	8	1	40	1	1	1	3	54	1.63	20.3244	4	2	5	-1	4	-1	3	1	1	0	1	0	0
30.8	1.311	17.9203	4	0	7	0	38	0	1	1	3	60	1.64	22.3082	5	2	5	0	5	-1	3	1	1	0	2	1	0
21.8	1.187	15.4723	3	1	7	0	38	1	1	1	3	56	1.63	21.0772	4	2	4	0	4	-1	3	1	1	0	2	1	0
25.5	1.26	16.062	3	1	8	0	37	1	1	1	2	64	1.72	21.6333	5	2	5	0	4	-1	3	1	1	0	2	1	0
29.9	1.146	22.7668	7	0	5	0	40	0	1	1	3	80	1.64	29.7442	8	3	11	-3	2	5	7	3	0	1	1	0	0
31.8	1.26	20.0302	6	0	8	0	40	0	1	1	1	62	1.55	25.8065	6	3	10	-4	6	0	4	2	0	0	1	0	0
28.6	1.228	18.9657	5	0	7	1	36	0	1	1	3	85	1.57	34.4842	10	3	11	-1	3	2	6	3	0	1	1	0	0
33.9	1.333	19.0783	5	0	8	1	39	0	1	1	1	77	1.63	28.9811	8	3	9	-1	4	1	5	3	0	1	1	0	0
39.4	1.335	22.1072	7	0	8	1	39	0	1	1	2	59	1.6	23.0469	5	2	6	-1	6	1	5	3	0	1	1	0	0
38.1	1.37	20.2994	6	0	7	1	36	0	1	1	1	64	1.69	22.4082	5	2	7	-2	6	0	4	2	0	0	1	0	0
26.2	1.25	16.768	4	1	7	0	38	0	1	1	1	60	1.59	23.7332	5	2	6	-1	2	2	6	3	0	1	1	0	0
23.8	1.238	15.5287	3	1	7	0	37	0	1	1	3	55	1.56	22.6003	5	2	6	-1	2	1	5	3	0	1	1	0	0
28.2	1.368	15.0687	3	1	8	0	38	0	1	1	3	58	1.65	21.3039	5	2	8	-3	2	1	5	3	0	1	1	0	0
25.4	1.233	16.7074	4	1	7	0	38	0	1	1	1	86	1.59	34.0176	10	3	13	-3	4	0	4	2	0	0	1	0	0
18.6	1.1	15.3719	3	1	6	0	38	0	1	1	1	59	1.63	22.2063	5	2	7	-2	3	0	4	2	0	0	1	0	0
22.3	1.235	14.6208	3	1	8	0	36	0	1	1	1	60	1.65	22.0386	5	2	7	-2	3	0	4	2	0	0	1	0	0
20.4	1.156	15.2656	3	1	6	1	39	0	1	1	3	63	1.6	24.6094	6	2	7	-1	2	1	5	3	0	1	1	0	0
20.8	1.179	14.9636	3	1	7	1	39	0	1	1	2	54	1.54	22.7694	5	2	6	-1	2	1	5	3	0	1	1	0	0
23.1	1.206	15.8824	3	1	6	1	40	0	1	1	3	82	1.58	32.8473	9	3	15	-6	2	1	5	3	0	1	1	0	0
28.9	1.289	17.3937	4	1	7	1	40	0	1	1	2	93	1.7	32.1799	9	3	13	-4	2	2	6	3	0	1	1	0	0
25.5	1.32	14.635	3	1	7	1	40	0	1	1	3	70	1.7	24.2215	6	2	10	-4	1	2	6	3	0	1	1	0	0
22.4	1.22	15.0497	3	1	6	1	36	0	1	1	1	84	1.78	26.5118	7	3	10	-3	3	0	4	2	0	0	1	0	0
22.6	1.172	16.4533	4	1	6	1	37	0	1	1	3	80	1.6	31.25	9	3	10	-1	4	0	4	2	0	0	1	0	0
26.7	1.377	14.0813	2	1	8	1	38	0	1	1	2	74	1.74	24.4418	6	2	8	-2	2	0	4	2	0	0	1	0	0
32.4	1.256	20.5384	6	0	8	0	38	1	1	1	1	72	1.68	25.5102	6	3	11	-5	5	1	5	3	0	1	1	0	0
34.6	1.311	20.1312	6	0	8	0	37	1	1	1	3	70	1.62	26.6728	7	3	11	-4	2	4	7	3	0	1	1	0	0
29.8	1.23	19.6973	6	0	6	0	37	1	1	1	3	62	1.57	25.1532	6	3	11	-5	4	2	6	3	0	1	1	0	0
32.2	1.341	17.906	4	0	8	0	36	1	1	1	3	70	1.64	26.0262	6	3	9	-3	4	0	4	2	0	0	1	0	0
27.5	1.245	17.7416	4	0	7	0	36	1	1	1	2	71	1.65	26.079	6	3	9	-3	4	0	4	2	0	0	1	0	0
30.7	1.271	19.0041	5	0	7	0	36	1	1	1	3	58	1.63	21.83	5	2	6	-1	5	0	4	2	0	0	1	0	0
32.2	1.296	19.171	5	0	8	0	38	1	1	1	3	60	1.68	21.2585	5	2	6	-1	5	0	4	2	0	0	1	0	0
32.1	1.309	18.7338	5	0	6	0	36	1	1	1	3	70	1.65	25.7117	6	3	10	-4	5	0	4	2	0	0	1	0	0
28.8	1.26	18.1406	5	0	6	1	37	1	1	1	2	72	1.62	27.4348	7	3	8	-1	4	1	5	3	0	1	1	0	0
23.3	1.149	17.6488	4	0	6	1	40	1	1	1	3	75	1.68	26.5731	7	3	9	-2	4	0	4	2	0	0	1	0	0
36.6	1.355	19.9344	6	0	7	1	36	1	1	1	3	55	1.54	23.1911	5	2	9	-4	6	0	4	2	0	0	1	0	0
28.8	1.205	19.8344	6	0	6	1	37	1	1	1	2	72	1.63	27.0993	7	3	10	-3	6	0	4	2	0	0	1	0	0
26.8	1.259	16.9077	4	1	6	0	40	1	1	1	3	78	1.67	27.968	7	3	10	-3	3	1	5	3	0	1	1	0	0
20.4	1.184	14.5521	3	1	6	0	37	1	1	1	3	74	1.61	28.5483	7	3	9	-2	2	1	5	3	0	1	1	0	0
24.8	1.275	15.2557	3	1	7	0	39	1	1	1	3	65	1.69	22.7583	5	2	6	-1	2	1	5	3	0	1	1	0	0
19.5	1.153	14.6682	3	1	6	0	36	1	1	1	2	70	1.7	24.2215	6	2	12	-6	1	2	6	3	0	1	1	0	0
18.4	1.165	13.5571	2	1	6	0	37	1	1	1	2	78	1.58	31.245	8	3	12	-4	1	1	5	3	0	1	1	0	0
20.3	1.22	13.6388	2	1	6	0	39	1	1	1	3	68	1.65	24.977	6	2	8	-2	1	1	5	3	0	1	1	0	0
24	1.21	16.3923	4	1	7	0	38	1	1	1	3	69	1.65	25.3444	6	3	9	-3	3	1	5	3	0	1	1	0	0
22.3	1.233	14.6683	3	1	7	0	36	1	1	1	3	56	1.65	20.5693	4	2	6	-2	2	1	5	3	0	1	1	0	0
24.4	1.317	14.0675	2	1	7	0	38	1	1	1	3	76	1.65	27.9155	7	3	9	-2	1	1	5	3	0	1	1	0	0
18.9	1.168	13.854	2	1	6	0	39	1	1	1	3	98	1.69	34.3125	10	3	12	-2	2	0	4	2	0	0	1	0	0
20.2	1.18	14.5073	2	1	7	0	39	1	1	1	3	70	1.64	26.0262	6	3	8	-2	2	0	4	2	0	0	1	0	0
29.7	1.371	15.8009	3	1	8	0	38	1	1	1	1	60	1.65	22.0386	5	2	8	-3	3	0	4	2	0	0	1	0	0
33.1	1.452	15.6998	3	1	8	0	37	1	1	1	2	79	1.76	25.5036	6	3	7	-1	3	0	4	2	0	0	1	0	0
28.3	1.303	16.6685	4	1	8	0	37	1	1	1	3	85	1.79	26.5285	7	3	9	-2	4	0	4	2	0	0	1	0	0
23.3	1.217	15.7317	3	1	7	0	38	1	1	1	3	60	1.68	21.2585	5	2	6	-1	3	0	4	2	0	0	1	0	0
25.2	1.244	16.284	4	1	7	0	38	1	1	1	1	54	1.53	23.0681	5	2	8	-3	4	0	4	2	0	0	1	0	0
20.5	1.217	13.8412	2	1	7	0	40	1	1	1	1	90	1.7	31.1419	8	3	10	-2	2	0	4	2	0	0	1	0	0
21.7	1.188	15.3754	3	1	7	0	39	1	1	1	2	60	1.58	24.0346	6	2	7	-1	3	0	4	2	0	0	1	0	0
27.8	1.299	16.475	4	1	7	1	40	1	1	1	2	64	1.7	22.1453	5	2	6	-1	3	1	5	3	0	1	1	0	0
25.4	1.244	16.4132	4	1	7	1	37	1	1	1	3	83	1.64	30.8596	8	3	9	-1	3	1	5	3	0	1	1	0	0
25.4	1.25	16.256	4	1	7	1	37	1	1	1	3	75	1.68	26.5731	7	3	10	-3	2	2	6	3	0	1	1	0	0
25.9	1.242	16.7902	4	1	7	1	40	1	1	1	3	67	1.7	23.1834	5	2	7	-2	3	1	5	3	0	1	1	0	0
23.6	1.23	15.5992	3	1	8	1	40	1	1	1	1	62	1.59	24.5243	6	2	9	-3	2	1	5	3	0	1	1	0	0
27.9	1.289	16.7918	4	1	8	1	39	1	1	1	2	72	1.69	25.2092	6	3	8	-2	3	1	5	3	0	1	1	0	0
29	1.363	15.6101	3	1	9	1	37	1	1	1	3	75	1.68	26.5731	7	3	10	-3	1	2	6	3	0	1	1	0	0
19.8	1.152	14.9197	3	1	6	1	37	1	1	1	2	78	1.63	29.3575	8	3	11	-3	2	1	5	3	0	1	1	0	0
21	1.2	14.5833	3	1	6	1	37	1	1	1	2	75	1.67	26.8923	7	3	8	-1	1	2	6	3	0	1	1	0	0
24	1.274	14.7867	3	1	7	1	36	1	1	1	1	75	1.71	25.6489	6	3	11	-5	2	1	5	3	0	1	1	0	0
24.9	1.28	15.1978	3	1	7	1	38	1	1	1	2	83	1.75	27.102	7	3	9	-2	2	1	5	3	0	1	1	0	0
24.8	1.285	15.0192	3	1	8	1	37	1	1	1	2	78	1.63	29.3575	8	3	11	-3	2	1	5	3	0	1	1	0	0
27.1	1.361	14.6303	3	1	8	1	38	1	1	1	3	59	1.65	21.6713	5	2	7	-2	2	1	5	3	0	1	1	0	0
23	1.25	14.72	3	1	6	1	38	1	1	1	2	72	1.63	27.0993	7	3	9	-2	2	1	5	3	0	1	1	0	0
24.8	1.274	15.2796	3	1	8	1	40	1	1	1	3	58	1.59	22.9421	5	2	8	-3	1	2	6	3	0	1	1	0	0
24.2	1.238	15.7897	3	1	7	1	38	1	1	1	2	64	1.65	23.5078	5	2	6	-1	3	0	4	2	0	0	1	0	0
27.4	1.27	16.988	4	1	8	1	40	1	1	1	3	75	1.69	26.2596	7	3	10	-3	4	0	4	2	0	0	1	0	0
18.5	1.168	13.5608	2	1	6	1	40	1	1	1	2	55	1.63	20.7008	4	2	5	-1	2	0	4	2	0	0	1	0	0
20	1.204	13.7968	2	1	6	1	36	1	1	1	3	85.5	1.67	30.6572	8	3	12	-4	2	0	4	2	0	0	1	0	0
23.2	1.213	15.7676	3	1	7	1	38	1	1	1	2	79	1.7	27.3356	7	3	9	-2	3	0	4	2	0	0	1	0	0
35	1.346	19.3187	5	0	8	0	38	0	1	1	1	70	1.65	25.7117	6	3	6	0	4	1	5	3	0	1	2	1	0
26.4	1.29	15.8644	3	1	6	0	40	0	1	1	3	65	1.75	21.2245	4	2	4	0	3	0	4	2	0	0	2	1	0
23.4	1.286	14.1493	2	1	8	0	38	0	1	1	1	57	1.59	22.5466	5	2	5	0	2	0	4	2	0	0	2	1	0
24.1	1.315	13.9369	2	1	8	1	36	0	1	1	3	55	1.63	20.7008	4	2	4	0	1	1	5	3	0	1	2	1	0
21.1	1.229	13.9694	2	1	6	1	40	0	1	1	3	65	1.75	21.2245	4	2	4	0	2	0	4	2	0	0	2	1	0
19.7	1.2	13.6806	2	1	7	1	38	0	1	1	3	64	1.65	23.5078	5	2	5	0	2	0	4	2	0	0	2	1	0
29.7	1.282	18.0709	5	0	6	1	37	1	1	1	3	53	1.52	22.9398	5	2	5	0	4	1	5	3	0	1	2	1	0
23.1	1.251	14.7604	3	1	8	0	36	1	1	1	2	63	1.66	22.8625	5	2	5	0	2	1	5	3	0	1	2	1	0
23.2	1.213	15.7676	3	1	7	0	40	1	1	1	3	62	1.63	23.3355	5	2	5	0	3	0	4	2	0	0	2	1	0
22.9	1.199	15.9293	3	1	6	1	38	1	1	1	3	49	1.58	19.6283	4	2	4	0	2	1	5	3	0	1	2	1	0
27.5	1.28	16.7847	4	1	8	1	38	1	1	1	2	50	1.53	21.3593	5	2	5	0	2	2	6	3	0	1	2	1	0
26.3	1.25	16.832	4	1	8	1	37	1	1	1	3	55.6	1.57	22.5567	5	2	5	0	3	1	5	3	0	1	2	1	0
24.5	1.261	15.4076	3	1	7	1	36	1	1	1	2	53	1.59	20.9644	4	2	4	0	3	0	4	2	0	0	2	1	0
41.6	1.375	22.0033	7	0	9	0	38	0	1	1	3	70	1.69	24.5089	6	2	5	1	7	0	4	2	0	0	3	1	1
29.4	1.288	17.7221	4	0	7	1	38	0	1	1	1	52.3	1.65	19.2103	4	2	3	1	3	1	5	3	0	1	3	1	1
31.4	1.313	18.2138	5	0	8	1	36	0	1	1	3	68	1.58	27.2392	7	3	6	1	3	2	6	3	0	1	3	1	1
26.7	1.3	15.7988	3	1	7	0	37	0	1	1	1	54	1.63	20.3244	4	2	3	1	2	1	5	3	0	1	3	1	1
23.3	1.235	15.2764	3	1	8	1	37	0	1	1	1	50	1.6	19.5312	4	2	1	3	2	1	5	3	0	1	3	1	1
42.3	1.5	18.8	5	0	8	1	40	1	1	1	3	68	1.75	22.2041	5	2	3	2	4	1	5	3	0	1	3	1	1
26.3	1.249	16.859	4	1	8	0	37	1	1	1	3	51	1.61	19.6752	4	2	3	1	3	1	5	3	0	1	3	1	1
30.1	1.356	16.3699	4	1	8	0	39	1	1	1	3	50	1.5	22.2222	5	2	1	4	1	3	7	3	0	1	3	1	1
25	1.29	15.0231	3	1	7	1	37	1	1	1	3	60	1.7	20.7612	4	2	1	3	1	2	6	3	0	1	3	1	1
34.1	1.399	17.4228	4	1	8	1	39	1	1	1	3	51	1.6	19.9219	4	2	3	1	4	0	4	2	0	0	3	1	1
25.9	1.19	18.2897	5	0	7	0	42	0	1	1	1	63	1.63	23.7118	5	2	6	-1	9	-4	1	1	1	0	1	0	0
34.4	1.361	18.5713	5	0	9	0	44	0	1	1	1	80	1.64	29.7442	8	3	13	-5	7	-2	2	1	1	0	1	0	0
45.8	1.439	22.1179	7	0	9	0	46	0	1	1	3	58	1.55	24.1415	6	2	8	-2	10	-3	1	1	1	0	1	0	0
29.4	1.275	18.0854	5	0	7	1	42	0	1	1	3	53	1.55	22.0604	5	2	6	-1	7	-2	2	1	1	0	1	0	0
31.5	1.267	19.6226	5	0	6	1	42	0	1	1	2	78	1.62	29.7211	8	3	10	-2	8	-3	1	1	1	0	1	0	0
31.9	1.241	20.7132	6	0	6	1	44	0	1	1	2	53	1.55	22.0604	5	2	12	-7	8	-2	2	1	1	0	1	0	0
23.2	1.246	14.9435	3	1	6	1	49	0	1	1	3	58.8	1.68	20.8333	4	2	6	-2	4	-1	3	1	1	0	1	0	0
30.5	1.248	19.5826	5	0	7	0	42	1	1	1	2	71	1.62	27.0538	7	3	9	-2	8	-3	1	1	1	0	1	0	0
48.5	1.357	26.338	9	0	6	0	42	1	1	1	3	67	1.65	24.6097	6	2	7	-1	10	-1	3	1	1	0	1	0	0
20	1.205	13.7739	2	1	7	0	41	1	1	1	3	57	1.63	21.4536	5	2	7	-2	3	-1	3	1	1	0	1	0	0
25.3	1.23	16.7229	4	1	8	0	43	1	1	1	3	52	1.59	20.5688	4	2	5	-1	5	-1	3	1	1	0	1	0	0
24.2	1.23	15.9958	3	1	8	0	41	1	1	1	3	47	1.6	18.3594	3	2	4	-1	4	-1	3	1	1	0	1	0	0
30.1	1.336	16.8637	4	1	8	0	46	1	1	1	2	52	1.63	19.5717	4	2	5	-1	6	-2	2	1	1	0	1	0	0
27.5	1.392	14.1923	2	1	8	1	45	1	1	1	2	87	1.77	27.7698	7	3	12	-5	3	-1	3	1	1	0	1	0	0
26	1.233	17.102	4	1	8	1	42	1	1	1	3	70	1.55	29.1363	8	3	9	-1	5	-1	3	1	1	0	1	0	0
21	1.21	14.3433	2	1	6	1	42	1	1	1	1	71	1.64	26.398	7	3	10	-3	4	-2	2	1	1	0	1	0	0
32.8	1.378	17.2733	4	1	8	0	42	0	1	1	1	62	1.7	21.4533	5	2	5	0	5	-1	3	1	1	0	2	1	0
20.7	1.207	14.2087	2	1	7	0	44	1	1	1	3	60	1.56	24.6548	6	2	6	0	3	-1	3	1	1	0	2	1	0
24	1.209	16.4195	4	1	7	1	41	1	1	1	2	62	1.62	23.6244	5	2	5	0	5	-1	3	1	1	0	2	1	0
30.8	1.388	15.9872	3	1	8	1	45	1	1	1	2	57	1.6	22.2656	5	2	5	0	4	-1	3	1	1	0	2	1	0
33.8	1.32	19.3985	5	0	7	0	46	1	1	1	1	72	1.66	26.1286	6	3	5	1	6	-1	3	1	1	0	3	1	1
38.3	1.378	20.1697	6	0	8	0	42	1	1	1	3	78	1.68	27.6361	7	3	6	1	8	-2	2	1	1	0	3	1	1
28.2	1.202	19.5182	5	0	7	0	48	0	1	1	2	83	1.58	33.2479	9	3	15	-6	4	1	5	3	0	1	1	0	0
31.5	1.32	18.0785	5	0	8	0	42	0	1	1	2	57	1.57	23.1247	5	2	8	-3	5	0	4	2	0	0	1	0	0
30.9	1.278	18.9189	5	0	7	0	46	0	1	1	2	76	1.56	31.2295	8	3	9	-1	5	0	4	2	0	0	1	0	0
34.7	1.341	19.2962	5	0	8	1	47	0	1	1	2	90	1.65	33.0579	9	3	13	-4	5	0	4	2	0	0	1	0	0
35.4	1.321	20.2861	6	0	7	1	42	0	1	1	2	110	1.69	38.5141	11	3	13	-2	6	0	4	2	0	0	1	0	0
48.4	1.34	26.9548	10	0	8	1	41	0	1	1	3	61	1.56	25.0657	6	3	9	-3	10	0	4	2	0	0	1	0	0
27.8	1.296	16.5514	4	1	8	0	41	0	1	1	3	63	1.63	23.7118	5	2	6	-1	3	1	5	3	0	1	1	0	0
27.6	1.33	15.6029	3	1	8	0	41	0	1	1	1	74	1.68	26.2188	6	3	11	-5	2	1	5	3	0	1	1	0	0
22.9	1.22	15.3856	3	1	6	0	41	0	1	1	3	53	1.5	23.5556	5	2	6	-1	3	0	4	2	0	0	1	0	0
23.6	1.23	15.5992	3	1	6	1	43	0	1	1	2	75	1.6	29.2969	8	3	9	-1	1	2	6	3	0	1	1	0	0
22.4	1.219	15.0744	3	1	8	1	41	0	1	1	2	65	1.52	28.1337	7	3	9	-2	2	1	5	3	0	1	1	0	0
21.6	1.136	16.7377	4	1	6	1	43	0	1	1	1	62	1.63	23.3355	5	2	7	-2	3	1	5	3	0	1	1	0	0
24.2	1.257	15.316	3	1	7	1	45	0	1	1	2	65	1.6	25.3906	6	3	8	-2	1	2	6	3	0	1	1	0	0
20	1.163	14.7867	3	1	7	1	45	0	1	1	2	50	1.58	20.0288	4	2	5	-1	3	0	4	2	0	0	1	0	0
24.5	1.311	14.2548	2	1	7	1	42	0	1	1	3	59	1.72	19.9432	4	2	5	-1	2	0	4	2	0	0	1	0	0
24.8	1.279	15.1604	3	1	8	1	41	0	1	1	3	80	1.75	26.1224	6	3	8	-2	3	0	4	2	0	0	1	0	0
33.6	1.328	19.0521	5	0	7	0	46	1	1	1	3	65	1.63	24.4646	6	2	7	-1	4	1	5	3	0	1	1	0	0
37.3	1.425	18.3687	5	0	8	0	44	1	1	1	3	90	1.72	30.4218	8	3	10	-2	4	1	5	3	0	1	1	0	0
28.4	1.257	17.9741	5	0	7	0	43	1	1	1	3	57	1.58	22.8329	5	2	6	-1	4	1	5	3	0	1	1	0	0
33.5	1.276	20.5752	6	0	7	0	42	1	1	1	3	76	1.64	28.257	7	3	8	-1	4	2	6	3	0	1	1	0	0
50	1.384	26.1034	9	0	8	0	42	1	1	1	3	100	1.64	37.1803	11	3	13	-2	6	3	7	3	0	1	1	0	0
38	1.458	17.8759	4	0	7	0	43	1	1	1	2	67	1.64	24.9108	6	2	7	-1	4	0	4	2	0	0	1	0	0
31.1	1.315	17.9849	5	0	7	0	43	1	1	1	3	65	1.68	23.03	5	2	7	-2	5	0	4	2	0	0	1	0	0
22.4	1.148	16.9967	4	0	6	1	41	1	1	1	3	93	1.72	31.4359	9	3	12	-3	3	1	5	3	0	1	1	0	0
30	1.28	18.3105	5	0	6	1	41	1	1	1	3	72	1.57	29.2101	8	3	11	-3	3	2	6	3	0	1	1	0	0
37.5	1.383	19.6059	5	0	8	1	58	1	1	1	2	110	1.83	32.8466	9	3	10	-1	3	2	6	3	0	1	1	0	0
36.3	1.29	21.8136	7	0	8	1	46	1	1	1	2	65	1.64	24.1672	6	2	8	-2	5	2	6	3	0	1	1	0	0
35	1.316	20.2095	6	0	8	1	43	1	1	1	3	72	1.57	29.2101	8	3	10	-2	5	1	5	3	0	1	1	0	0
29.2	1.277	17.9061	4	0	7	1	43	1	1	1	3	60	1.56	24.6548	6	2	8	-2	4	0	4	2	0	0	1	0	0
34.7	1.398	17.7548	4	0	8	1	44	1	1	1	3	65	1.75	21.2245	4	2	7	-3	4	0	4	2	0	0	1	0	0
46.3	1.4	23.6224	8	0	8	1	45	1	1	1	2	95	1.7	32.872	9	3	12	-3	8	0	4	2	0	0	1	0	0
40.6	1.3	24.0237	8	0	9	1	41	1	1	1	2	76	1.65	27.9155	7	3	10	-3	8	0	4	2	0	0	1	0	0
50.4	1.39	26.0856	9	0	7	1	43	1	1	1	1	76	1.6	29.6875	8	3	10	-2	9	0	4	2	0	0	1	0	0
20.6	1.17	15.0486	3	1	6	0	42	1	1	1	3	56	1.61	21.6041	5	2	7	-2	2	1	5	3	0	1	1	0	0
24.4	1.27	15.128	3	1	8	0	44	1	1	1	2	59	1.65	21.6713	5	2	7	-2	2	1	5	3	0	1	1	0	0
22	1.272	13.5972	2	1	9	0	50	1	1	1	3	58	1.68	20.5499	4	2	5	-1	1	1	5	3	0	1	1	0	0
23.8	1.236	15.579	3	1	6	0	45	1	1	1	3	78	1.63	29.3575	8	3	11	-3	3	0	4	2	0	0	1	0	0
28	1.286	16.9307	4	1	7	1	44	1	1	1	3	114	1.7	39.4464	12	3	13	-1	1	3	7	3	0	1	1	0	0
21.2	1.189	14.9959	3	1	8	1	44	1	1	1	3	88	1.67	31.5537	9	3	14	-5	2	1	5	3	0	1	1	0	0
25.6	1.245	16.5159	4	1	7	1	41	1	1	1	3	62	1.69	21.7079	5	2	9	-4	3	1	5	3	0	1	1	0	0
21.8	1.212	14.8406	3	1	7	1	42	1	1	1	3	68	1.63	25.5937	6	3	9	-3	2	1	5	3	0	1	1	0	0
20.7	1.242	13.4192	2	1	7	1	42	1	1	1	3	51	1.6	19.9219	4	2	5	-1	1	1	5	3	0	1	1	0	0
24.3	1.32	13.9463	2	1	7	1	44	1	1	1	3	65	1.63	24.4646	6	2	7	-1	1	1	5	3	0	1	1	0	0
27.9	1.289	16.7918	4	1	8	1	41	1	1	1	3	85	1.68	30.1162	8	3	15	-7	3	1	5	3	0	1	1	0	0
23.1	1.215	15.648	3	1	7	1	44	1	1	1	3	60	1.57	24.3418	6	2	7	-1	3	0	4	2	0	0	1	0	0
26.2	1.238	17.0946	4	1	8	1	41	1	1	1	3	80	1.66	29.0318	8	3	11	-3	4	0	4	2	0	0	1	0	0
24.6	1.263	15.4216	3	1	8	1	42	1	1	1	3	59	1.59	23.3377	5	2	7	-2	3	0	4	2	0	0	1	0	0
17.2	1.12	13.7117	2	1	6	1	45	1	1	1	3	54	1.54	22.7694	5	2	8	-3	2	0	4	2	0	0	1	0	0
28.8	1.23	19.0363	5	0	6	0	48	0	1	1	1	63.4	1.6	24.7656	6	2	6	0	5	0	4	2	0	0	2	1	0
40.6	1.37	21.6314	7	0	7	1	41	0	1	1	3	64	1.69	22.4082	5	2	5	0	7	0	4	2	0	0	2	1	0
21.5	1.22	14.445	2	1	7	0	51	0	1	1	3	56	1.57	22.719	5	2	5	0	2	0	4	2	0	0	2	1	0
37.5	1.378	19.7484	6	0	8	1	42	1	1	1	3	67	1.73	22.3863	5	2	5	0	4	2	6	3	0	1	2	1	0
25.7	1.284	15.5885	3	1	7	0	46	1	1	1	3	61.5	1.67	22.0517	5	2	5	0	2	1	5	3	0	1	2	1	0
24.2	1.284	14.6786	3	1	8	0	42	1	1	1	3	49.8	1.53	21.2739	5	2	5	0	2	1	5	3	0	1	2	1	0
31.6	1.351	17.3132	4	1	8	0	43	1	1	1	3	72	1.74	23.7812	6	2	6	0	3	1	5	3	0	1	2	1	0
25.6	1.256	16.2278	3	1	6	0	41	1	1	1	3	57	1.67	20.4382	4	2	4	0	3	0	4	2	0	0	2	1	0
28.8	1.29	17.3067	4	1	8	0	50	1	1	1	3	55	1.55	22.8928	5	2	5	0	4	0	4	2	0	0	2	1	0
28.7	1.322	16.4217	4	1	8	1	44	1	1	1	2	59	1.63	22.2063	5	2	5	0	3	1	5	3	0	1	2	1	0
29	1.31	16.8988	4	1	7	1	43	1	1	1	3	60	1.67	21.5139	5	2	5	0	2	2	6	3	0	1	2	1	0
20.6	1.197	14.3774	2	1	6	0	47	0	1	1	3	53	1.68	18.7783	4	2	3	1	2	0	4	2	0	0	3	1	1
23	1.287	13.8858	2	1	8	0	47	0	1	1	2	51	1.58	20.4294	4	2	3	1	2	0	4	2	0	0	3	1	1
20.9	1.196	14.6111	3	1	8	1	44	0	1	1	3	53	1.6	20.7031	4	2	3	1	1	2	6	3	0	1	3	1	1
26.7	1.254	16.9792	4	1	8	1	41	0	1	1	3	61	1.6	23.8281	6	2	5	1	4	0	4	2	0	0	3	1	1
38	1.464	17.7297	4	1	8	1	44	0	1	1	2	73.5	1.69	25.7344	6	3	5	1	4	0	4	2	0	0	3	1	1
21	1.187	14.9045	3	1	7	1	42	0	1	1	3	63	1.69	22.0581	5	2	4	1	3	0	4	2	0	0	3	1	1
31.7	1.338	17.7071	4	1	8	0	45	1	1	1	3	67	1.67	24.0238	6	2	4	2	3	1	5	3	0	1	3	1	1
18.7	1.118	14.9609	3	1	6	0	42	1	1	1	3	63	1.57	25.5588	6	3	5	1	3	0	4	2	0	0	3	1	1
20.1	1.205	13.8427	2	1	7	0	41	1	1	1	2	56.5	1.6	22.0703	5	2	4	1	2	0	4	2	0	0	3	1	1
23.6	1.234	15.4982	3	1	8	1	41	1	1	1	3	59	1.61	22.7615	5	2	3	2	2	1	5	3	0	1	3	1	1
24.6	1.25	15.744	3	1	7	1	45	1	1	1	2	61	1.6	23.8281	6	2	5	1	3	0	4	2	0	0	3	1	1
24.1	1.222	16.1389	3	1	6	1	42	1	1	1	3	116	1.81	35.408	10	3	9	1	3	0	4	2	0	0	3	1	1
31.9	1.28	19.4702	5	0	8	0	35	0	1	1	1	78	1.64	29.0006	8	3	14	-6	6	-1	3	1	1	0	1	0	0
36.3	1.32	20.8333	6	0	7	0	33	0	1	1	3	72	1.61	27.7767	7	3	8	-1	8	-2	2	1	1	0	1	0	0
47.1	1.485	21.3584	7	0	9	0	33	0	1	1	1	47	1.67	16.8525	3	2	12	-9	10	-3	1	1	1	0	1	0	0
36.6	1.245	23.6125	8	0	8	0	33	0	1	1	3	81	1.61	31.2488	9	3	10	-1	9	-1	3	1	1	0	1	0	0
24	1.191	16.9195	4	0	6	1	31	0	1	1	1	68	1.53	29.0487	8	3	9	-1	6	-2	2	1	1	0	1	0	0
37.5	1.308	21.9187	7	0	7	1	33	0	1	1	1	77	1.59	30.4577	8	3	13	-5	9	-2	2	1	1	0	1	0	0
24.1	1.233	15.8522	3	1	7	0	35	0	1	1	3	58	1.66	21.048	4	2	6	-2	4	-1	3	1	1	0	1	0	0
22.5	1.249	14.4231	2	1	7	0	31	0	1	1	1	68	1.53	29.0487	8	3	9	-1	3	-1	3	1	1	0	1	0	0
23.2	1.186	16.4937	4	1	6	0	32	0	1	1	3	68	1.79	21.2228	4	2	5	-1	7	-3	1	1	1	0	1	0	0
25.1	1.206	17.2575	4	1	7	0	32	0	1	1	3	60	1.54	25.2994	6	3	9	-3	6	-2	2	1	1	0	1	0	0
23.1	1.14	17.7747	4	0	6	0	31	1	1	1	3	61	1.56	25.0657	6	3	8	-2	5	-1	3	1	1	0	1	0	0
30.9	1.23	20.4244	6	0	7	0	32	1	1	1	3	90	1.7	31.1419	8	3	10	-2	8	-2	2	1	1	0	1	0	0
41.1	1.377	21.6757	7	0	9	1	34	1	1	1	1	90	1.6	35.1562	10	3	13	-3	8	-1	3	1	1	0	1	0	0
23	1.23	15.2026	3	1	7	0	32	1	1	1	3	68	1.62	25.9107	6	3	11	-5	4	-1	3	1	1	0	1	0	0
27.7	1.308	16.1907	3	1	7	0	34	1	1	1	3	74	1.68	26.2188	6	3	8	-2	4	-1	3	1	1	0	1	0	0
21.5	1.216	14.5402	2	1	7	1	32	1	1	1	3	69	1.61	26.6193	7	3	10	-3	3	-1	3	1	1	0	1	0	0
24.7	1.177	17.8297	4	0	6	0	33	0	1	1	1	55	1.66	19.9594	4	2	4	0	5	-1	3	1	1	0	2	1	0
34.8	1.373	18.4603	5	0	7	0	33	0	1	1	2	62	1.68	21.9671	5	2	5	0	6	-1	3	1	1	0	2	1	0
28.5	1.283	17.3138	4	0	6	1	35	0	1	1	2	52	1.55	21.6441	5	2	5	0	5	-1	3	1	1	0	2	1	0
22.3	1.179	16.0427	3	1	6	0	31	0	1	1	1	54	1.54	22.7694	5	2	5	0	5	-2	2	1	1	0	2	1	0
23.5	1.203	16.2382	3	1	8	0	34	0	1	1	2	54	1.63	20.3244	4	2	4	0	4	-1	3	1	1	0	2	1	0
30.4	1.402	15.466	3	1	8	0	35	0	1	1	3	57	1.69	19.9573	4	2	4	0	5	-2	2	1	1	0	2	1	0
22.9	1.217	15.4616	3	1	6	0	35	0	1	1	2	66	1.67	23.6652	5	2	5	0	4	-1	3	1	1	0	2	1	0
29.5	1.239	19.2167	5	0	7	0	33	1	1	1	3	75	1.65	27.5482	7	3	7	0	6	-1	3	1	1	0	2	1	0
22.5	1.223	15.0428	3	1	6	0	33	1	1	1	3	59	1.7	20.4152	4	2	4	0	4	-1	3	1	1	0	2	1	0
24	1.2	16.6667	4	1	7	0	35	0	1	1	3	68	1.6	26.5625	7	3	5	2	5	-1	3	1	1	0	3	1	1
18.5	1.143	14.1605	2	1	6	0	33	1	1	1	2	47	1.58	18.8271	4	2	3	1	3	-1	3	1	1	0	3	1	1
22.8	1.285	13.8079	2	1	7	0	35	1	1	1	2	66	1.8	20.3704	4	2	3	1	3	-1	3	1	1	0	3	1	1
33.4	1.273	20.6106	6	0	7	1	31	0	1	1	2	56	1.57	22.719	5	2	9	-4	6	0	4	2	0	0	1	0	0
21.7	1.219	14.6033	3	1	7	0	34	0	1	1	2	60	1.63	22.5827	5	2	7	-2	2	1	5	3	0	1	1	0	0
24	1.255	15.2379	3	1	8	0	34	0	1	1	1	90	1.71	30.7787	8	3	14	-6	2	1	5	3	0	1	1	0	0
25	1.32	14.348	2	1	7	0	35	0	1	1	2	76	1.82	22.9441	5	2	8	-3	2	0	4	2	0	0	1	0	0
21.7	1.185	15.4534	3	1	6	0	35	0	1	1	3	60	1.66	21.7738	5	2	7	-2	3	0	4	2	0	0	1	0	0
27.4	1.25	17.536	4	1	8	0	34	0	1	1	3	61	1.61	23.533	5	2	7	-2	4	0	4	2	0	0	1	0	0
25.5	1.311	14.8366	3	1	8	0	31	0	1	1	1	75	1.67	26.8923	7	3	8	-1	3	0	4	2	0	0	1	0	0
20.9	1.183	14.934	3	1	6	1	33	0	1	1	1	95.8	1.75	31.2816	9	3	11	-2	1	2	6	3	0	1	1	0	0
22.8	1.196	15.9394	3	1	8	1	34	0	1	1	1	58	1.48	26.4792	7	3	9	-2	2	1	5	3	0	1	1	0	0
22.9	1.188	16.2257	3	1	6	1	31	0	1	1	2	69	1.78	21.7776	5	2	6	-1	3	0	4	2	0	0	1	0	0
27.9	1.291	16.7399	4	1	7	1	33	0	1	1	2	66	1.58	26.4381	7	3	11	-4	4	0	4	2	0	0	1	0	0
26	1.25	16.64	4	1	8	1	32	0	1	1	1	73	1.63	27.4756	7	3	8	-1	4	0	4	2	0	0	1	0	0
27.9	1.36	15.0843	3	1	7	1	33	0	1	1	1	97	1.69	33.9624	10	3	12	-2	3	0	4	2	0	0	1	0	0
28.2	1.325	16.0627	3	1	8	1	35	0	1	1	3	62	1.55	25.8065	6	3	8	-2	3	0	4	2	0	0	1	0	0
31.5	1.279	19.2562	5	0	8	0	35	1	1	1	2	66	1.5	29.3333	8	3	11	-3	4	1	5	3	0	1	1	0	0
37	1.3	21.8935	7	0	7	0	35	1	1	1	1	84	1.66	30.4834	8	3	12	-4	7	0	4	2	0	0	1	0	0
26.3	1.252	16.7783	4	1	8	0	35	1	1	1	2	61.5	1.63	23.1473	5	2	6	-1	3	1	5	3	0	1	1	0	0
27.9	1.327	15.8439	3	1	8	0	34	1	1	1	2	65	1.69	22.7583	5	2	8	-3	2	1	5	3	0	1	1	0	0
31.4	1.36	16.9766	4	1	8	0	35	1	1	1	3	62	1.68	21.9671	5	2	6	-1	3	1	5	3	0	1	1	0	0
19.5	1.14	15.0046	3	1	6	0	32	1	1	1	2	81	1.65	29.7521	8	3	11	-3	3	0	4	2	0	0	1	0	0
26.2	1.287	15.8177	3	1	6	0	34	1	1	1	2	102	1.77	32.5577	9	3	12	-3	3	0	4	2	0	0	1	0	0
21.7	1.2	15.0694	3	1	7	0	35	1	1	1	1	58	1.59	22.9421	5	2	6	-1	3	0	4	2	0	0	1	0	0
28.6	1.3	16.9231	4	1	7	0	33	1	1	1	3	62	1.68	21.9671	5	2	6	-1	4	0	4	2	0	0	1	0	0
27.3	1.266	17.0332	4	1	7	1	34	1	1	1	1	67	1.61	25.8478	6	3	8	-2	3	1	5	3	0	1	1	0	0
29.2	1.355	15.9039	3	1	8	1	34	1	1	1	1	65	1.72	21.9713	5	2	6	-1	1	2	6	3	0	1	1	0	0
26.7	1.33	15.0941	3	1	9	1	35	1	1	1	2	64	1.74	21.1389	4	2	5	-1	1	2	6	3	0	1	1	0	0
24.7	1.23	16.3263	4	1	7	1	35	1	1	1	3	59	1.61	22.7615	5	2	7	-2	1	3	7	3	0	1	1	0	0
22	1.207	15.1011	3	1	6	1	35	1	1	1	2	55	1.58	22.0317	5	2	6	-1	3	0	4	2	0	0	1	0	0
39.3	1.415	19.6282	5	0	8	0	32	0	1	1	1	89	1.67	31.9122	9	3	9	0	4	1	5	3	0	1	2	1	0
26.6	1.22	17.8715	4	0	7	1	35	0	1	1	1	75	1.65	27.5482	7	3	7	0	3	1	5	3	0	1	2	1	0
30.1	1.358	16.3218	4	1	7	0	34	0	1	1	3	62	1.73	20.7157	4	2	4	0	3	1	5	3	0	1	2	1	0
29.5	1.28	18.0054	5	1	9	0	35	0	1	1	2	75	1.64	27.8852	7	3	7	0	3	2	6	3	0	1	2	1	0
21.6	1.267	13.4555	2	1	8	0	35	0	1	1	2	66	1.67	23.6652	5	2	5	0	2	0	4	2	0	0	2	1	0
22	1.276	13.5121	2	1	8	1	35	0	1	1	1	48	1.52	20.7756	4	2	4	0	2	0	4	2	0	0	2	1	0
37.1	1.359	20.0879	6	0	8	0	35	1	1	1	3	64	1.66	23.2254	5	2	5	0	4	2	6	3	0	1	2	1	0
32.1	1.321	18.395	5	0	7	1	33	1	1	1	3	57.6	1.64	21.4158	5	2	5	0	3	2	6	3	0	1	2	1	0
26.7	1.255	16.9521	4	1	7	0	32	1	1	1	3	63	1.63	23.7118	5	2	5	0	2	2	6	3	0	1	2	1	0
25.1	1.228	16.6447	4	1	7	1	35	1	1	1	3	60	1.63	22.5827	5	2	5	0	2	2	6	3	0	1	2	1	0
21.1	1.173	15.3351	3	1	6	1	33	1	1	1	3	56	1.54	23.6128	5	2	5	0	2	1	5	3	0	1	2	1	0
26.5	1.3	15.6805	3	1	7	1	35	1	1	1	3	66	1.75	21.551	5	2	5	0	1	2	6	3	0	1	2	1	0
29.2	1.317	16.8349	4	1	8	1	34	1	1	1	3	58	1.64	21.5645	5	2	5	0	3	1	5	3	0	1	2	1	0
23.1	1.161	17.1375	4	0	6	1	32	0	1	1	1	75	1.55	31.2175	8	3	5	3	3	1	5	3	0	1	3	1	1
21.3	1.19	15.0413	3	1	6	1	35	0	1	1	3	62	1.7	21.4533	5	2	3	2	2	1	5	3	0	1	3	1	1
22.3	1.248	14.3178	2	1	7	1	34	0	1	1	2	48	1.65	17.6309	3	2	2	1	1	1	5	3	0	1	3	1	1
22.4	1.19	15.8181	3	1	6	1	35	0	1	1	1	61	1.58	24.4352	6	2	5	1	3	0	4	2	0	0	3	1	1
22.3	1.268	13.8697	2	1	7	0	35	1	1	1	3	71	1.73	23.7228	5	2	4	1	2	0	4	2	0	0	3	1	1
26.9	1.288	16.2151	3	1	7	1	34	1	1	1	3	59	1.61	22.7615	5	2	3	2	2	1	5	3	0	1	3	1	1
25.8	1.325	14.6956	3	1	8	1	34	1	1	1	3	56	1.62	21.3382	5	2	3	2	2	1	5	3	0	1	3	1	1
22.3	1.191	15.721	3	1	6	1	33	1	1	1	3	55	1.57	22.3133	5	2	4	1	3	0	4	2	0	0	3	1	1
22.2	1.264	13.895	2	1	8	1	32	1	1	1	3	52	1.62	19.8141	4	2	3	1	2	0	4	2	0	0	3	1	1
19.7	1.167	14.4652	2	1	6	1	35	1	1	1	3	56	1.68	19.8413	4	2	2	2	2	0	4	2	0	0	3	1	1
25.4	1.263	15.9231	3	1	7	0	29	0	1	1	1	85	1.63	31.9922	9	3	11	-2	5	-2	2	1	1	0	1	0	0
25.1	1.358	13.6105	2	1	8	0	30	0	1	1	2	60	1.61	23.1473	5	2	7	-2	3	-1	3	1	1	0	1	0	0
30.7	1.256	19.4607	5	0	7	0	30	1	1	1	2	68	1.63	25.5937	6	3	9	-3	6	-1	3	1	1	0	1	0	0
33.3	1.303	19.6135	5	0	7	1	28	1	1	1	1	70	1.68	24.8016	6	2	9	-3	6	-1	3	1	1	0	1	0	0
27.7	1.325	15.7779	3	1	7	1	27	1	1	1	3	66	1.65	24.2424	6	2	8	-2	4	-1	3	1	1	0	1	0	0
22	1.277	13.4909	2	1	6	0	26	0	1	1	2	48	1.62	18.2899	3	2	3	0	3	-1	3	1	1	0	2	1	0
22.2	1.198	15.4682	3	1	6	1	24	0	1	1	2	57	1.62	21.7192	5	2	5	0	4	-1	3	1	1	0	2	1	0
24.1	1.3	14.2604	2	1	8	0	29	0	1	1	2	63	1.63	23.7118	5	2	4	1	3	-1	3	1	1	0	3	1	1
32.9	1.291	19.7398	6	0	8	0	24	0	1	1	1	78	1.69	27.31	7	3	10	-3	5	1	5	3	0	1	1	0	0
28.5	1.25	18.24	5	0	8	0	25	0	1	1	1	95	1.68	33.6593	9	3	14	-5	5	0	4	2	0	0	1	0	0
38.6	1.372	20.5059	6	0	7	0	30	0	1	1	2	57	1.64	21.1927	4	2	5	-1	6	0	4	2	0	0	1	0	0
34.7	1.318	19.9755	6	0	8	1	27	0	1	1	1	80	1.6	31.25	9	3	11	-2	6	0	4	2	0	0	1	0	0
25.9	1.244	16.7363	4	1	7	0	29	0	1	1	2	86	1.67	30.8365	8	3	12	-4	3	1	5	3	0	1	1	0	0
22.9	1.191	16.144	3	1	7	0	29	0	1	1	1	62	1.66	22.4996	5	2	6	-1	3	0	4	2	0	0	1	0	0
21.3	1.149	16.1339	3	1	6	1	29	0	1	1	1	65	1.65	23.8751	6	2	9	-3	1	2	6	3	0	1	1	0	0
23.7	1.26	14.9282	3	1	7	1	27	0	1	1	1	67.5	1.57	27.3845	7	3	8	-1	2	1	5	3	0	1	1	0	0
18.8	1.17	13.7337	2	1	6	0	30	1	1	1	3	72	1.76	23.2438	5	2	8	-3	2	0	4	2	0	0	1	0	0
37.5	1.396	19.2425	5	0	8	1	27	0	1	1	2	72	1.76	23.2438	5	2	5	0	4	1	5	3	0	1	2	1	0
22.8	1.17	16.6557	4	1	6	0	23	0	1	1	1	52	1.6	20.3125	4	2	4	0	2	2	6	3	0	1	2	1	0
33.3	1.4	16.9898	4	1	8	0	26	0	1	1	1	64	1.69	22.4082	5	2	5	0	2	2	6	3	0	1	2	1	0
24.6	1.184	17.5482	4	0	6	0	30	0	1	1	1	48	1.59	18.9866	4	2	2	2	4	0	4	2	0	0	3	1	1
18.7	1.17	13.6606	2	1	7	1	30	0	1	1	2	48	1.55	19.9792	4	2	3	1	1	1	5	3	0	1	3	1	1
32.1	1.287	19.3797	5	0	8	0	40	0	1	0	1	80	1.61	30.863	8	3	9	-1	6	-1	3	1	1	0	1	0	0
37.3	1.294	22.2762	7	0	7	1	39	0	1	0	3	66	1.62	25.1486	6	3	8	-2	9	-2	2	1	1	0	1	0	0
28.3	1.303	16.6685	4	1	8	0	40	0	1	0	3	68	1.58	27.2392	7	3	11	-4	5	-1	3	1	1	0	1	0	0
29.4	1.283	17.8605	4	0	7	0	37	1	1	0	3	75	1.72	25.3515	6	3	8	-2	5	-1	3	1	1	0	1	0	0
44.2	1.354	24.1093	8	0	8	1	38	1	1	0	1	68	1.68	24.093	6	2	7	-1	9	-1	3	1	1	0	1	0	0
22.4	1.248	14.382	2	1	6	0	36	1	1	0	3	75	1.71	25.6489	6	3	8	-2	4	-2	2	1	1	0	1	0	0
27.2	1.327	15.4464	3	1	8	0	39	1	1	0	3	67	1.71	22.913	5	2	8	-3	4	-1	3	1	1	0	1	0	0
24.9	1.29	14.963	3	1	6	1	39	1	1	0	1	79	1.68	27.9904	7	3	9	-2	4	-1	3	1	1	0	1	0	0
33.8	1.293	20.2171	6	0	7	0	40	0	1	0	3	63	1.61	24.3046	6	2	6	0	8	-2	2	1	1	0	2	1	0
24	1.228	15.9153	3	1	6	0	36	0	1	0	1	53	1.63	19.9481	4	2	2	2	4	-1	3	1	1	0	3	1	1
27.2	1.28	16.6016	4	1	8	1	40	0	1	0	1	63	1.7	21.7993	5	2	4	1	5	-1	3	1	1	0	3	1	1
34.4	1.297	20.4493	6	0	7	0	37	0	1	0	1	73	1.67	26.1752	6	3	9	-3	5	1	5	3	0	1	1	0	0
29.5	1.254	18.7597	5	0	7	1	39	0	1	0	1	57	1.53	24.3496	6	2	8	-2	4	1	5	3	0	1	1	0	0
35.7	1.405	18.0849	5	0	8	1	39	0	1	0	3	75	1.76	24.2123	6	2	8	-2	4	1	5	3	0	1	1	0	0
60	1.485	27.2081	10	0	8	1	39	0	1	0	2	76	1.58	30.4438	8	3	10	-2	9	1	5	3	0	1	1	0	0
27.4	1.216	18.5303	5	0	6	1	37	0	1	0	1	65	1.6	25.3906	6	3	8	-2	5	0	4	2	0	0	1	0	0
36.8	1.368	19.6642	6	0	8	1	40	0	1	0	2	63	1.59	24.9199	6	2	7	-1	6	0	4	2	0	0	1	0	0
30.7	1.305	18.0267	5	1	8	0	40	0	1	0	2	65	1.62	24.7676	6	2	7	-1	4	1	5	3	0	1	1	0	0
27.6	1.278	16.8985	4	1	6	0	40	0	1	0	2	63	1.59	24.9199	6	2	7	-1	3	1	5	3	0	1	1	0	0
26.6	1.28	16.2354	3	1	8	0	38	0	1	0	1	55	1.53	23.4952	5	2	6	-1	3	0	4	2	0	0	1	0	0
24.3	1.28	14.8315	3	1	7	0	39	0	1	0	1	69	1.56	28.3531	7	3	11	-4	3	0	4	2	0	0	1	0	0
26.9	1.268	16.7307	4	1	6	1	38	0	1	0	3	94	1.64	34.9494	10	3	12	-2	2	2	6	3	0	1	1	0	0
29	1.305	17.0285	4	1	7	1	36	0	1	0	3	62	1.7	21.4533	5	2	8	-3	3	1	5	3	0	1	1	0	0
26.6	1.322	15.2201	3	1	8	1	40	0	1	0	1	83	1.65	30.4867	8	3	9	-1	3	0	4	2	0	0	1	0	0
28.3	1.24	18.4053	5	0	7	0	37	1	1	0	1	68	1.74	22.46	5	2	6	-1	3	2	6	3	0	1	1	0	0
35	1.301	20.6782	6	0	8	0	39	1	1	0	3	72	1.72	24.3375	6	2	8	-2	6	0	4	2	0	0	1	0	0
40.8	1.395	20.9658	6	0	7	1	36	1	1	0	2	100	1.71	34.1986	10	3	12	-2	5	1	5	3	0	1	1	0	0
27.7	1.26	17.4477	4	0	7	1	37	1	1	0	3	65	1.55	27.0552	7	3	10	-3	4	0	4	2	0	0	1	0	0
26.7	1.282	16.2456	4	1	7	0	37	1	1	0	3	60	1.63	22.5827	5	2	7	-2	2	2	6	3	0	1	1	0	0
26.7	1.32	15.3237	3	1	8	0	37	1	1	0	1	65	1.67	23.3067	5	2	7	-2	3	0	4	2	0	0	1	0	0
24.6	1.25	15.744	3	1	8	0	40	1	1	0	3	66	1.58	26.4381	7	3	8	-1	3	0	4	2	0	0	1	0	0
25.9	1.26	16.3139	4	1	8	1	37	1	1	0	2	59	1.58	23.634	5	2	6	-1	2	2	6	3	0	1	1	0	0
27.8	1.293	16.6283	4	1	7	1	39	1	1	0	3	72	1.64	26.7698	7	3	10	-3	3	1	5	3	0	1	1	0	0
20.6	1.196	14.4014	2	1	6	1	36	1	1	0	3	80	1.61	30.863	8	3	10	-2	1	1	5	3	0	1	1	0	0
24	1.258	15.1653	3	1	7	1	40	1	1	0	1	52	1.57	21.0962	4	2	7	-3	2	1	5	3	0	1	1	0	0
24.8	1.266	15.4733	3	1	7	1	39	1	1	0	2	73	1.57	29.6158	8	3	10	-2	2	1	5	3	0	1	1	0	0
24.2	1.249	15.5128	3	1	7	1	39	1	1	0	2	73	1.57	29.6158	8	3	10	-2	2	1	5	3	0	1	1	0	0
27.1	1.328	15.3664	3	1	7	1	37	1	1	0	3	76.5	1.72	25.8586	6	3	8	-2	3	0	4	2	0	0	1	0	0
25.5	1.292	15.2762	3	1	6	1	36	1	1	0	1	78	1.74	25.763	6	3	13	-7	3	0	4	2	0	0	1	0	0
27	1.251	17.2524	4	0	6	1	37	0	1	0	1	49.7	1.6	19.4141	4	2	4	0	3	1	5	3	0	1	2	1	0
27.7	1.272	17.1201	4	1	7	1	39	0	1	0	2	76	1.55	31.6337	9	3	9	0	2	2	6	3	0	1	2	1	0
32.6	1.506	14.3737	2	1	8	1	37	0	1	0	3	65	1.73	21.7181	5	2	5	0	2	0	4	2	0	0	2	1	0
27.4	1.246	17.6488	4	0	7	0	38	1	1	0	3	62	1.58	24.8358	6	2	6	0	2	2	6	3	0	1	2	1	0
36.1	1.335	20.2556	6	0	8	1	37	1	1	0	1	71	1.62	27.0538	7	3	7	0	4	2	6	3	0	1	2	1	0
20.1	1.225	13.3944	2	1	7	0	38	1	1	0	3	62	1.57	25.1532	6	3	6	0	1	1	5	3	0	1	2	1	0
36	1.38	18.9036	5	0	8	0	38	0	1	0	1	61	1.65	22.4059	5	2	3	2	5	0	4	2	0	0	3	1	1
26.6	1.22	17.8715	4	0	7	1	37	0	1	0	3	62	1.62	23.6244	5	2	4	1	4	0	4	2	0	0	3	1	1
24.5	1.237	16.0113	3	1	6	0	36	0	1	0	3	63	1.74	20.8086	4	2	3	1	2	1	5	3	0	1	3	1	1
20.8	1.182	14.8877	3	1	7	0	40	0	1	0	1	50	1.49	22.5215	5	2	4	1	2	1	5	3	0	1	3	1	1
24	1.258	15.1653	3	1	7	1	40	0	1	0	3	56	1.72	18.9292	4	2	2	2	2	1	5	3	0	1	3	1	1
31.2	1.338	17.4278	4	1	8	0	36	1	1	0	3	74.5	1.77	23.7799	6	2	5	1	4	0	4	2	0	0	3	1	1
22.7	1.26	14.2983	2	1	8	0	37	1	1	0	3	59	1.65	21.6713	5	2	3	2	2	0	4	2	0	0	3	1	1
23.1	1.259	14.5734	3	1	7	1	36	1	1	0	3	64	1.68	22.6757	5	2	4	1	1	2	6	3	0	1	3	1	1
26.8	1.199	18.6422	5	0	8	1	49	0	1	0	1	62	1.56	25.4767	6	3	9	-3	6	-1	3	1	1	0	1	0	0
35.5	1.31	20.6864	6	0	7	1	47	0	1	0	3	72	1.67	25.8166	6	3	10	-4	7	-1	3	1	1	0	1	0	0
27.1	1.326	15.4128	3	1	7	0	49	0	1	0	1	69	1.65	25.3444	6	3	8	-2	4	-1	3	1	1	0	1	0	0
24.2	1.29	14.5424	2	1	8	0	44	0	1	0	3	58	1.58	23.2335	5	2	8	-3	3	-1	3	1	1	0	1	0	0
33.6	1.38	17.6434	4	1	8	1	41	0	1	0	1	78	1.65	28.6501	7	3	11	-4	5	-1	3	1	1	0	1	0	0
29.5	1.307	17.2691	4	1	8	1	49	0	1	0	1	74	1.53	31.6118	9	3	13	-4	7	-3	1	1	1	0	1	0	0
35	1.312	20.3329	6	0	7	1	43	1	1	0	3	75	1.72	25.3515	6	3	8	-2	8	-2	2	1	1	0	1	0	0
29.9	1.365	16.0474	3	1	8	0	42	1	1	0	2	60	1.6	23.4375	5	2	8	-3	6	-3	1	1	1	0	1	0	0
25.2	1.272	15.5749	3	1	8	0	41	1	1	0	3	72	1.65	26.4463	7	3	13	-6	4	-1	3	1	1	0	1	0	0
44.4	1.297	26.3939	9	0	8	0	43	0	1	0	1	79	1.52	34.1932	10	3	10	0	10	-1	3	1	1	0	2	1	0
39.4	1.371	20.9614	6	0	8	1	48	0	1	0	1	48	1.53	20.5049	4	2	4	0	9	-3	1	1	1	0	2	1	0
35.5	1.325	20.2207	6	0	7	0	41	1	1	0	2	53	1.59	20.9644	4	2	4	0	9	-3	1	1	1	0	2	1	0
27.8	1.312	16.1502	3	1	7	0	47	1	1	0	2	81	1.82	24.4536	6	2	5	1	4	-1	3	1	1	0	3	1	1
31.3	1.3	18.5207	5	0	8	0	49	0	1	0	3	56	1.56	23.0112	5	2	6	-1	5	0	4	2	0	0	1	0	0
36.3	1.257	22.974	7	0	7	0	41	0	1	0	1	69	1.59	27.2932	7	3	10	-3	7	0	4	2	0	0	1	0	0
31.3	1.28	19.104	5	0	8	1	48	0	1	0	1	48	1.53	20.5049	4	2	5	-1	3	2	6	3	0	1	1	0	0
27.8	1.261	17.4829	4	0	7	1	47	0	1	0	3	84	1.63	31.6158	9	3	13	-4	3	1	5	3	0	1	1	0	0
28.4	1.38	14.9128	3	1	8	0	42	0	1	0	1	54	1.59	21.3599	5	2	6	-1	3	0	4	2	0	0	1	0	0
25.1	1.224	16.7537	4	1	8	0	42	0	1	0	2	62	1.56	25.4767	6	3	9	-3	4	0	4	2	0	0	1	0	0
21.6	1.163	15.9696	3	1	6	0	41	0	1	0	1	72	1.6	28.125	7	3	13	-6	3	0	4	2	0	0	1	0	0
22.7	1.232	14.9556	3	1	7	1	43	0	1	0	1	68	1.7	23.5294	5	2	6	-1	2	1	5	3	0	1	1	0	0
33.1	1.365	17.7649	4	1	8	1	44	0	1	0	2	62	1.57	25.1532	6	3	7	-1	2	2	6	3	0	1	1	0	0
29.9	1.314	17.3173	4	0	7	1	42	1	1	0	2	59	1.6	23.0469	5	2	6	-1	3	1	5	3	0	1	1	0	0
26.3	1.23	17.3838	4	0	7	1	41	1	1	0	3	53	1.58	21.2306	4	2	5	-1	4	0	4	2	0	0	1	0	0
29	1.343	16.0785	3	1	8	0	42	1	1	0	1	56	1.65	20.5693	4	2	5	-1	2	1	5	3	0	1	1	0	0
28.3	1.3	16.7456	4	1	7	0	42	1	1	0	3	54	1.57	21.9076	5	2	7	-2	3	1	5	3	0	1	1	0	0
29.7	1.32	17.0455	4	1	8	1	42	1	1	0	3	65	1.63	24.4646	6	2	8	-2	3	1	5	3	0	1	1	0	0
30.4	1.374	16.1028	3	1	8	1	45	1	1	0	3	70	1.64	26.0262	6	3	7	-1	3	0	4	2	0	0	1	0	0
19	1.155	14.2426	2	1	7	0	42	0	1	0	1	63	1.5	28	7	3	7	0	1	1	5	3	0	1	2	1	0
19.4	1.122	15.4105	3	1	6	1	42	0	1	0	1	58	1.6	22.6562	5	2	5	0	2	1	5	3	0	1	2	1	0
28.2	1.308	16.4829	4	1	7	1	41	0	1	0	3	59	1.64	21.9363	5	2	5	0	3	1	5	3	0	1	2	1	0
21.5	1.272	13.2881	2	1	7	1	50	0	1	0	1	46	1.57	18.662	3	2	3	0	2	0	4	2	0	0	2	1	0
47.3	1.48	21.5942	7	0	8	1	41	1	1	0	3	69	1.6	26.9531	7	3	7	0	6	1	5	3	0	1	2	1	0
29.7	1.329	16.8154	4	1	8	0	44	1	1	0	3	51	1.54	21.5045	5	2	5	0	3	1	5	3	0	1	2	1	0
34.6	1.24	22.5026	7	0	6	1	44	0	1	0	2	95	1.55	39.5421	12	3	10	2	6	1	5	3	0	1	3	1	1
28.7	1.3	16.9822	4	1	8	1	46	0	1	0	1	55	1.7	19.0311	4	2	2	2	2	2	6	3	0	1	3	1	1
24.2	1.265	15.1229	3	1	7	1	43	0	1	0	3	53	1.64	19.7055	4	2	2	2	2	1	5	3	0	1	3	1	1
29.2	1.34	16.262	4	1	8	0	41	1	1	0	3	87	1.8	26.8519	7	3	4	3	2	2	6	3	0	1	3	1	1
31.7	1.262	19.904	6	0	7	0	32	0	1	0	1	68	1.63	25.5937	6	3	10	-4	8	-2	2	1	1	0	1	0	0
34.1	1.295	20.3336	6	0	8	1	33	0	1	0	2	66	1.67	23.6652	5	2	8	-3	7	-1	3	1	1	0	1	0	0
33.7	1.326	19.1665	5	0	8	1	34	0	1	0	1	67	1.7	23.1834	5	2	8	-3	6	-1	3	1	1	0	1	0	0
26.1	1.236	17.0846	4	1	7	0	35	0	1	0	2	65	1.6	25.3906	6	3	11	-5	6	-2	2	1	1	0	1	0	0
25.1	1.218	16.9192	4	1	6	0	33	0	1	0	1	62	1.62	23.6244	5	2	6	-1	6	-2	2	1	1	0	1	0	0
23.9	1.285	14.4741	2	1	8	1	33	0	1	0	1	62	1.65	22.7732	5	2	7	-2	3	-1	3	1	1	0	1	0	0
30.3	1.3	17.929	4	0	7	0	32	1	1	0	3	58	1.7	20.0692	4	2	6	-2	7	-3	1	1	1	0	1	0	0
24.5	1.2	17.0139	4	1	7	0	35	1	1	0	3	70	1.64	26.0262	6	3	8	-2	7	-3	1	1	1	0	1	0	0
19.9	1.139	15.3393	3	1	6	0	35	1	1	0	3	56	1.64	20.8209	4	2	7	-3	5	-2	2	1	1	0	1	0	0
18.9	1.157	14.1187	2	1	7	0	34	1	1	0	3	49	1.54	20.6612	4	2	5	-1	3	-1	3	1	1	0	1	0	0
21.6	1.229	14.3005	2	1	6	1	34	1	1	0	3	78	1.62	29.7211	8	3	10	-2	3	-1	3	1	1	0	1	0	0
25.4	1.364	13.6523	2	1	8	1	33	1	1	0	3	54	1.6	21.0938	4	2	4	0	3	-1	3	1	1	0	2	1	0
25.4	1.222	17.0095	4	1	7	0	31	0	1	0	1	50	1.6	19.5312	4	2	2	2	6	-2	2	1	1	0	3	1	1
20.8	1.198	14.4927	2	1	6	1	33	0	1	0	3	60	1.65	22.0386	5	2	4	1	3	-1	3	1	1	0	3	1	1
33.7	1.352	18.4364	5	0	7	1	32	0	1	0	1	63	1.63	23.7118	5	2	6	-1	2	3	7	3	0	1	1	0	0
34.7	1.352	18.9835	5	0	8	1	31	0	1	0	1	64.5	1.61	24.8833	6	2	8	-2	4	1	5	3	0	1	1	0	0
56.1	1.409	28.258	11	0	9	1	31	0	1	0	3	68	1.68	24.093	6	2	7	-1	10	1	5	3	0	1	1	0	0
35	1.302	20.6465	6	0	8	1	35	0	1	0	1	73	1.6	28.5156	7	3	8	-1	5	1	5	3	0	1	1	0	0
19.9	1.177	14.3648	2	1	7	0	33	0	1	0	1	80	1.6	31.25	9	3	13	-4	2	0	4	2	0	0	1	0	0
22.1	1.21	15.0946	3	1	6	1	33	0	1	0	1	82	1.67	29.4023	8	3	12	-4	2	1	5	3	0	1	1	0	0
22.3	1.281	13.5896	2	1	7	1	35	0	1	0	2	53	1.56	21.7784	5	2	6	-1	2	0	4	2	0	0	1	0	0
28.8	1.259	18.1694	5	0	6	1	34	1	1	0	3	74	1.59	29.271	8	3	10	-2	4	1	5	3	0	1	1	0	0
25.1	1.287	15.1536	3	1	6	0	32	1	1	0	2	82	1.67	29.4023	8	3	9	-1	2	1	5	3	0	1	1	0	0
24.3	1.22	16.3263	4	1	7	0	33	0	1	0	1	54	1.56	22.1893	5	2	5	0	3	1	5	3	0	1	2	1	0
23.5	1.165	17.3147	4	1	7	0	32	0	1	0	1	73	1.59	28.8754	8	3	8	0	3	1	5	3	0	1	2	1	0
25.2	1.207	17.2976	4	0	6	0	34	1	1	0	2	55.7	1.59	22.0324	5	2	5	0	4	0	4	2	0	0	2	1	0
21.6	1.175	15.6451	3	1	6	1	31	1	1	0	2	63	1.62	24.0055	6	2	6	0	2	1	5	3	0	1	2	1	0
25.2	1.238	16.4422	4	1	7	0	31	0	1	0	1	60	1.59	23.7332	5	2	4	1	3	1	5	3	0	1	3	1	1
20.7	1.23	13.6823	2	1	6	1	33	0	1	0	1	50	1.62	19.052	4	2	2	2	1	1	5	3	0	1	3	1	1
19.7	1.132	15.3735	3	1	6	1	33	0	1	0	2	51	1.58	20.4294	4	2	2	2	1	2	6	3	0	1	3	1	1
18.7	1.165	13.7781	2	1	6	0	35	1	1	0	1	54	1.65	19.8347	4	2	3	1	2	0	4	2	0	0	3	1	1
30.4	1.224	20.2913	6	0	6	1	30	0	1	0	1	87	1.55	36.2123	10	3	15	-5	8	-2	2	1	1	0	1	0	0
39.4	1.264	24.6605	8	0	6	1	29	0	1	0	1	85	1.7	29.4118	8	3	11	-3	9	-1	3	1	1	0	1	0	0
28.1	1.34	15.6494	3	1	8	0	28	0	1	0	1	70	1.7	24.2215	6	2	9	-3	4	-1	3	1	1	0	1	0	0
26.4	1.165	19.4515	5	0	6	1	30	1	1	0	2	59	1.58	23.634	5	2	7	-2	6	-1	3	1	1	0	1	0	0
25.4	1.184	18.1188	5	0	6	1	29	0	1	0	1	59	1.64	21.9363	5	2	8	-3	4	1	5	3	0	1	1	0	0
18.4	1.148	13.9616	2	1	6	0	30	0	1	0	3	51	1.58	20.4294	4	2	6	-2	2	0	4	2	0	0	1	0	0
26.3	1.264	16.4612	4	1	7	1	29	0	1	0	1	67	1.55	27.8876	7	3	12	-5	4	0	4	2	0	0	1	0	0
22.6	1.238	14.7458	3	1	6	0	22	0	1	0	1	89	1.64	33.0904	9	3	9	0	2	1	5	3	0	1	2	1	0
21.3	1.212	14.5002	2	1	8	1	39	0	0	0	1	52	1.6	20.3125	4	2	3	1	2	0	4	2	0	0	3	1	1
45.7	1.399	23.3497	8	0	7	0	32	0	0	0	1	80	1.66	29.0318	8	3	11	-3	5	3	7	3	0	1	1	0	0
24.8	1.218	16.717	4	1	6	1	38	0	0	1	2	71	1.72	23.9995	6	2	6	0	6	-2	2	1	1	0	2	1	0
46.7	1.416	23.2911	8	0	8	1	38	1	0	1	1	59	1.68	20.9042	4	2	4	0	10	-2	2	1	1	0	2	1	0
23.3	1.14	17.9286	4	0	6	1	39	0	0	1	3	67	1.65	24.6097	6	2	8	-2	3	1	5	3	0	1	1	0	0
19.9	1.182	14.2435	2	1	7	0	36	0	0	1	2	77	1.64	28.6288	7	3	11	-4	1	1	5	3	0	1	1	0	0
38.5	1.421	19.0666	5	0	8	1	38	1	0	1	3	50	1.63	18.8189	4	2	5	-1	5	0	4	2	0	0	1	0	0
33.5	1.292	20.0687	6	0	8	1	39	1	0	1	3	75	1.61	28.9341	8	3	9	-1	6	0	4	2	0	0	1	0	0
22.4	1.23	14.806	3	1	6	1	39	1	0	1	2	67	1.65	24.6097	6	2	8	-2	3	0	4	2	0	0	1	0	0
18.3	1.123	14.5108	2	1	7	0	37	0	0	1	3	55	1.58	22.0317	5	2	5	0	2	0	4	2	0	0	2	1	0
23.8	1.205	16.3909	4	1	7	1	39	0	0	1	3	54	1.62	20.5761	4	2	4	0	3	1	5	3	0	1	2	1	0
22.2	1.221	14.8909	3	1	6	0	36	1	0	1	1	62	1.62	23.6244	5	2	5	0	3	0	4	2	0	0	2	1	0
28.3	1.35	15.5281	3	1	8	0	36	1	0	1	2	57	1.7	19.7232	4	2	4	0	3	0	4	2	0	0	2	1	0
22.7	1.239	14.7871	3	1	7	0	37	1	0	1	2	60	1.67	21.5139	5	2	4	1	3	0	4	2	0	0	3	1	1
33.1	1.296	19.7069	6	0	7	0	43	1	0	1	1	82	1.7	28.3737	7	3	9	-2	6	0	4	2	0	0	1	0	0
26.7	1.274	16.4502	4	1	8	0	49	1	0	1	3	78	1.65	28.6501	7	3	9	-2	3	1	5	3	0	1	1	0	0
29.7	1.315	17.1753	4	1	7	0	45	1	0	1	2	77	1.69	26.9598	7	3	9	-2	3	1	5	3	0	1	1	0	0
29.8	1.334	16.7458	4	1	8	0	46	1	0	1	3	62	1.69	21.7079	5	2	7	-2	3	1	5	3	0	1	1	0	0
26	1.37	13.8526	2	1	8	0	41	1	0	1	3	79	1.7	27.3356	7	3	9	-2	1	1	5	3	0	1	1	0	0
31	1.348	17.0601	4	1	8	1	44	1	0	1	3	65	1.68	23.03	5	2	5	0	3	1	5	3	0	1	2	1	0
22.3	1.223	14.9091	3	1	7	1	33	0	0	1	1	58	1.62	22.1003	5	2	7	-2	1	2	6	3	0	1	1	0	0
39.5	1.367	21.1378	6	0	8	1	33	1	0	1	1	54	1.52	23.3726	5	2	6	-1	3	3	7	3	0	1	1	0	0
19.6	1.138	15.1346	3	1	6	1	29	1	0	1	1	75	1.6	29.2969	8	3	10	-2	2	1	5	3	0	1	1	0	0
31.7	1.36	17.1388	4	1	9	0	40	0	0	0	1	72	1.62	27.4348	7	3	10	-3	4	0	4	2	0	0	1	0	0
24.8	1.319	14.2548	2	1	8	1	40	1	0	0	1	82	1.54	34.5758	10	3	13	-3	1	1	5	3	0	1	1	0	0
27.1	1.234	17.7967	4	0	7	1	47	0	0	0	2	90	1.72	30.4218	8	3	9	-1	5	-1	3	1	1	0	1	0	0
22.6	1.221	15.1592	3	1	8	0	42	1	0	0	1	70	1.52	30.2978	8	3	11	-3	2	1	5	3	0	1	1	0	0
24.3	1.262	15.2576	3	1	8	1	43	0	0	0	1	65	1.65	23.8751	6	2	5	1	1	2	6	3	0	1	3	1	1
18.9	1.124	14.9599	3	1	6	0	31	0	0	0	1	54	1.53	23.0681	5	2	6	-1	4	-1	3	1	1	0	1	0	0
37.1	1.348	20.4171	6	0	7	1	31	1	0	0	2	64.3	1.63	24.2011	6	2	8	-2	7	-1	3	1	1	0	1	0	0
32	1.239	20.8453	6	0	6	0	33	1	0	0	2	56	1.6	21.875	5	2	5	0	8	-2	2	1	1	0	2	1	0
33.4	1.31	19.4627	5	0	9	1	32	0	0	0	1	73	1.72	24.6755	6	2	7	-1	5	0	4	2	0	0	1	0	0
30.8	1.286	18.6238	5	0	7	1	33	1	0	0	1	67	1.65	24.6097	6	2	7	-1	5	0	4	2	0	0	1	0	0
30	1.351	16.4365	4	1	7	1	33	1	0	0	3	69	1.72	23.3234	5	2	5	0	1	3	7	3	0	1	2	1	0
41.5	1.384	21.6659	7	0	8	1	30	0	0	0	1	60	1.65	22.0386	5	2	8	-3	9	-2	2	1	1	0	1	0	0
32.5	1.41	16.3473	4	1	8	0	30	0	0	0	3	58	1.76	18.7242	3	2	2	1	4	0	4	2	0	0	3	1	1
23.1	1.203	15.9618	3	1	7	1	32	0	0	1	2	70	1.61	27.0051	7	3	10	-3	2	1	5	3	0	1	1	0	0

## Sheet: Variables and Values
Variable	Values
Child' weight	Continuous
Child' height	Continuous
Child_BMI	Continuous
Actual child's silhouette	Continuous (1 - 11)
Child's nutritional status	0 = overweight; 1 = non-overweight
Child's age	Continuous
Child' sex	0 = female; 1 = male
Maternal age	Continuous
Maternal educational level	0 = complete higher education and below; 1 = postgraduate education and above
Maternal marital status	0 = single/divorced/separated/widowed; 1 = married/living with a partner
Maternal skin colour	0 = non-white; 1 = white
Family income	1 = <9 minimun wages; 2 = 9-15 minimun wages; 3 = >15 minimun wages
Maternal weight	Continuous
Maternal height	Continuous
Maternal BMI	Continuous
Actual maternal silhouette	Continuous (1 - 15)
Maternal nutritional status	3 = overweight; 2 = non-overweight
Perceived maternal silhouette	Continuous (1 - 15)
Misperception of maternal nutritional status	Continuous
Perceived child's silhouette	Continuous (1 - 11)
Misperception of child's nutritional status	Continuous
Classification of misperception of child's nutritional status	1 = severe overestimation; 2 = moderate overestimation; 3 = mild overestimation; 4 = no misperception; 5 = mild underestimation; 6 = moderate underestimation; 7 = severe underestimation
Classification 2 of misperception of child's nutritional status	1 = overestimate; 2 = no misperception; 3 = underestimate
Presence/absence of maternal overestimation of child's nutritional status	0 = absence; 1 = presence
Presence/absence of maternal underestimation of child's nutritional status	0 = absence; 1 = presence
Classification of misperception of maternal nutritional status	1 = overestimate; 2 = no misperception; 3 = underestimate
Presence/absence of maternal overestimation of her own nutritional status	0 = presence; 1 = absence
Presence/absence of maternal underestimation of her own nutritional status	0 = absence; 1 = presence
